# Supplementary material for: Substrates and Loaded Iron Ions Relative Position Influence the Catalytic Characteristics of the Metalloenzymes Angelica archangelica Flavone Synthase I and Camellia sinensis Flavonol Synthase
Source: Front Pharmacol. 2022 Jun 8;13:902672. doi: 10.3389/fphar.2022.902672 (PMC9213739; doi:10.3389/fphar.2022.902672)
Supplement: Supplementary file 3 [file DataSheet2.FASTA]

AnFNS Ⅰ:
>ABG78793.1 Angelica archangelica flavone synthase I
MGAPTTITALAQEKTLNLAFVRDEDERPKVAYNQFSNEIPIISLAGMDDDTGRRPQICRKIVEAFEDWGIFQVVDHGIDGTLISEMTRLSREFFALPAEEKLRYDTTGGKRGGFTISTHLQGDDVKDWREFVTYFSYPIDDRDYSRWPDKPQGWRSTTEVYSEKLMVLGAKLLEVLSEAMGLEKEALTKACVNMEQKVLINYYPTCPEPDLTLGVRRHTDPGTITILLQDMVGGLQATRDGGKTWITVQPVEGAFVVNLGDHGHYLSNGRFKNADHQAVVNSTSSRLSIATFQNPAQNAIVYPLRIREGEKAVLDEAITYAEMYKKNMTKHIEVATLKKLAKEKRLQEEKAKLETESKSADGISA

ApFNS Ⅰ:
>AGM46643.1 Apium graveolens flavone synthase I
IISLAGLDDDSNGRRAEICRKIVEAFEEWGIFQVVDHGIDSGLISEMTRLSREFFALPAEEKLEYDTTGEKRGGFTISTHLQGDDVRDWREFVTYFSYPINARDYSRWPKKPEGWRSTTEVYSEKLMVLGAKLLEVLSEAMGLEKEALTKACVEMEQKVLINYYPTCPEPDLTLGVRRHTDPGTITILLQDMVGGLQATRDGGKTWITVQPVEGAFVVNLGDHGHYLSNGRFRNADHQAVVNSTSTRLSIATFQNPAQNA

ArFLS Ⅰ:
>NP_196481.1 Arabidopsis thaliana flavonol synthase 1
MEVERVQDISSSSLLTEAIPLEFIRSEKEQPAITTFRGPTPAIPVVDLSDPDEESVRRAVVKASEEWGLFQVVNHGIPTELIRRLQDVGRKFFELPSSEKESVAKPEDSKDIEGYGTKLQKDPEGKKAWVDHLFHRIWPPSCVNYRFWPKNPPEYREVNEEYAVHVKKLSETLLGILSDGLGLKRDALKEGLGGEMAEYMMKINYYPPCPRPDLALGVPAHTDLSGITLLVPNEVPGLQVFKDDHWFDAEYIPSAVIVHIGDQILRLSNGRYKNVLHRTTVDKEKTRMSWPVFLEPPREKIVGPLPELTGDDNPPKFKPFAFKDYSYRKLNKLPLD

CaFLS:
>AXC07424.1 Camellia sinensis flavonol synthase 
MEVERVQALSHVTLHELPAKFIRPAHEQPENSKAIEGVTVPVISLSRPHDVVVDALSKACSEWGFFLITDHGVEPSLIGRLKEVGEEFFKLPQKEKESYANDPSSGSFEGYGTKMTKNFDEKVEWIDYYFHVMHPPKKLNLDMWPKNPSSYRGVTEEYNVEILRTTNKLLELLSEGLGLDGKVLNSSLGGDEIEFEMKINMYPPCPQPELALGVEPHTDMSALTLLIPNDVPGLQVWKDGNWVAVNYLPNALFVHVGDQLEVLSNGKYKSVLHRSLVNKERTRMSWAVFVVPPHEAVIGPLPELIDEKNPAKYSTKTYAEYRYRKFNKIPQ

PoFNS Ⅰ:
>QCP71067.1 Pohlia nutans flavone synthase Ⅰ
MAAAVEQGICWSHERVQSVAEQGLLEIPASYIRPAEERPNSRQSSSLKEIPVIDLAQGGPDVSAQVGQACRDWGFFQVVNHGVPLELLERIREIGAHFYARPMEEKLAYACRDAGTAPEGYGSRMLVKDEQVLDWRDYIDHHSLPLSRRNINRWPADPPHYRSTIEEFSDETSKLAQRLLGFISESLGLPAQFLEEAVGEPSQNIVINFYPPCPQPDLTLGLQSHSDMGAITLLLQDDVAGLQVKRNNEWFTIQPMREAFVVNLGDMCQILTNDIYKSVEHRVVVNGERSRYSVATFYDPAKTRLISPAAPLVDKDRPALFPSILFGEHVATWYSKGPDGKKNIDSLVIE

ArFLS:
>NP_196481.1 Arabidopsis thaliana flavonol synthase
MEVERVQDISSSSLLTEAIPLEFIRSEKEQPAITTFRGPTPAIPVVDLSDPDEESVRRAVVKASEEWGLFQVVNHGIPTELIRRLQDVGRKFFELPSSEKESVAKPEDSKDIEGYGTKLQKDPEGKKAWVDHLFHRIWPPSCVNYRFWPKNPPEYREVNEEYAVHVKKLSETLLGILSDGLGLKRDALKEGLGGEMAEYMMKINYYPPCPRPDLALGVPAHTDLSGITLLVPNEVPGLQVFKDDHWFDAEYIPSAVIVHIGDQILRLSNGRYKNVLHRTTVDKEKTRMSWPVFLEPPREKIVGPLPELTGDDNPPKFKPFAFKDYSYRKLNKLPLD

ChFLS:
>AWA82279.1 Chrysanthemum x morifolium flavonol synthase
MEVERVQEIATLSNLNGTIPSEFIRLENEQPATTTLHGVLLEVPVIDLSQTDNESLVALISKASKDWGIFQVVNHGIPSELISKLQNVGKEFFELPQEEKEVIAKPDGYKGVEGYGTKLQKEVQGKKGWMDHLFHIVWPPSFINYQFWPKNPPSYRDTNEEYTQSLIGVANKLLGLLSKGLGLEEDEVKQALGGEDLIYMLKINYYPPCPCPELALGVAPHTDMSSITILVPNEVQGLQVFKDGQWYDVAYIPNALIIHIGDQIEILSNGKYKSVYHRSTVNKEKTRMSWPVFLEPPPEFEVGPIPKLVNKDDPPKYKTKKYKDYVYCKLNKLPQ

CrFLS:
>QCF41219.1 Crocosmia x crocosmiiflora flavonol synthase 
MEVERVQAIASLGQKLDTIPSEFIRSEHEQPGKTTFDGPIPEIPVIDLGDKDGIVGAVAEAAREWGLFQIINHGIPVEVIKELQRVGKEFFELPQEEKEVYAMDMVTMEGYGTKLQKETEGKKAWVDHLFHNIWPESRINYNFWPQNPPDYRKANKEYAKHLLEVMGEILTSLSLGLGLEGHVFKEALGGDAIELLLKINYYPTCPRPDLALGVPAHTDMSAITLLVPNEVPGLQVFKDDHWFDAKYIPNAIIVHIGDQIEILSNGKYKSVLHRTTVNKEKVRMSWPVFCSPPGEWMVGTLPQLVSEDTPAKYKTKKYKDYQYCKLNKLPQ

Mutant 01:
>Flavonol synthase mutant constructed by CaFLS as template
MEVERVQALSHVTLHELPAKFIRPAHEQPENSKAIEGVTVPVISLSRPHDVVVDALSKACSEWGFFLITDHGVEPSLIGRLKEVGEEFFKLPQKEKESYDTTGGKRGGFTIKMTKNFDEKVEWIDYYFHVMHPPKKLNLDMWPKNPSSYRGVTEEYNVEILRTTNKLLELLSEGLGLDGKVLNSSLGGDEIEFEMKINMYPPCPQPELALGVEPHTDMSALTLLIPNDVPGLQVWKDGNWVAVNYLPNALFVHVGDQLEVLSNGKYKSVLHRSLVNKERTRMSWAVFVVPPHEAVIGPLPELIDEKNPAKYSTKTYAEYRYRKFNKIPQ

Mutant 02:
>Flavonol synthase mutant constructed by CaFLS as template
MEVERVQALSHVTLHELPAKFIRPAHEQPENSKAIEGVTVPVISLSRPHDVVVDALSKACSEWGFFLITDHGVEPSLIGRLKEVGEEFFKLPQKEKESYANDPSSGSFEGYGTKMTKNFDEKVEWIDYYFHVMHPPKKLNLDMWPKNPSSYRGVTEEYNVEILRTTNKLLELLSEGLGLDGKVLNSSLGGDEIEFEMKINMYPPCPQPELALGVEPHTDMSALTLLIPNDVPGLQATRDGGKTWVAVNYLPNALFVHVGDQLEVLSNGKYKSVLHRSLVNKERTRMSWAVFVVPPHEAVIGPLPELIDEKNPAKYSTKTYAEYRYRKFNKIPQ

Mutant 03:
>Flavonol synthase mutant constructed by CaFLS as template
MEVERVQALSHVTLHELPAKFIRPAHEQPENSKAIEGVTVPVISLSRPHDVVVDALSKACSEWGFFLITDHGVEPSLIGRLKEVGEEFFKLPQKEKESYANDPSSGSFEGYGTKMTKNFDEKVEWIDYYFHVMHPPKKLNLDMWPKNPSSYRGVTEEYNVEILRTTNKLLELLSEGLGLDGKVLNSSLGGDEIEFEMKINMYPPCPQPELALGVEPHTDMSALTLLIPNDVPGLQVWKDGNWVAVNYLPNALFVHVGDQLEVLSNGKYKSVLHRSLVNKERTRMSWAVFVVPPHEAVIGPLPELIDEKNPAKYSTKTYAEMYKKNMTKHIEVATLKKLAKEKRLQEEKAKLETESKSADGISQ

Mutant 04:
>Flavonol synthase mutant constructed by CaFLS as template
MEVERVQALSHVTLHELPAKFIRPAHEQPENSKAIEGVTVPVISLSRPHDVVVDALSKACSEWGFFLITDHGVEPSLIGRLKEVGEEFFKLPQKEKESYANDPSSGSFEGYGTKMTKNFDEKVEWIDYYFHVMHPPKKLNLDMWPKNPSSYRGVTEEYNVEILRTTNKLLELLSEGLGLDGKVLNSSLGGDEIEFEMKINMYPPCPQPELTLGVRRHTDMSALTLLIPNDVPGLQVWKDGNWVAVNYLPNALFVHVGDQLEVLSNGKYKSVLHRSLVNKERTRMSWAVFVVPPHEAVIGPLPELIDEKNPAKYSTKTYAEYRYRKFNKIPQ

Mutant 05:
>Flavonol synthase mutant constructed by CaFLS as template
MEVERVQALSHVTLHELPAKFIRPAHEQPENSKAIEGVTVPVISLSRPHDVVVDALSKACSEWGFFLITDHGVEPSLIGRLKEVGEEFFKLPQKEKESYANDPSSGSFEGYGTKMTKNFDEKVEWIDYYFHVMHPPKKLNLDMWPKNPSSYRGVTEEYNVEILRTTNKLLELLSEGLGLDGKVLNSSLGGDEIEFEMKINMYPPCPQPELALGVEPHTDMSALTLLIPNDVPGLQVWKDGNWVAVNYLPNALFVHVGDQLEVLSNGKYKNADHQAVVNKERTRMSWAVFVVPPHEAVIGPLPELIDEKNPAKYSTKTYAEYRYRKFNKIPQ
Mutant 06:
>Flavonol synthase mutant constructed by CaFLS as template
MEVERVQALSHVTLHELPAKFIRPAHEQPENSKAIEGVTVPVISLSRPHDVVVDALSKACSEWGFFLITDHGVEPSLIGRLKEVGEEFFKLPQKEKESYANDPSSGSFEGYGTKMTKNFDEKVEWIDYYFHVMHPPKKLNLDMWPKNPSSYRGVTEEYNVEILRTTNKLLELLSEGLGLDGKVLNSSLGGDEIEFEMKINMYPPCPQPELTLGVRRHTDMSALTLLIPNDVPGLQVWKDGNWVAVNYLPNALFVHVGDQLEVLSNGKYKNADHQAVVNKERTRMSWAVFVVPPHEAVIGPLPELIDEKNPAKYSTKTYAEYRYRKFNKIPQ

Mutant 07:
>Flavonol synthase mutant constructed by CaFLS as template
MEVERVQALSHVTLHELPAKFIRPAHEQPENSKAIEGVTVPVISLSRPHDVVVDALSKACSEWGFFLITDHGVEPSLIGRLKEVGEEFFKLPQKEKESYANDPSSGSFEGYGTKMTKNFDEKVEWIDYYFHVMHPPKKLNLDMWPKNPSSYRGVTEEYNVEILRTTNKLLELLSEGLGLDGKVLNSSLGGDEIEFEMKINMYPPCPQPELALGVEPHTDPGTITLLIPNDVPGLQVWKDGNWVAVNYLPNALFVHVGDQLEVLSNGKYKSVLHRSLVNKERTRMSWAVFVVPPHEAVIGPLPELIDEKNPAKYSTKTYAEYRYRKFNKIPQ

Mutant 08:
>Flavonol synthase mutant constructed by CaFLS as template
MEVERVQALSHVTLHELPAKFIRPAHEQPENSKAIEGVTVPVISLSRPHDVVVDALSKACSEWGFFLITDHGVEPSLIGRLKEVGEEFFKLPQKEKESYANDPSSGSFEGYGTKMTKNFDEKVEWIDYYFHVMHPPKKLNLDMWPKNPSSYRGVTEEYNVEILRTTNKLLELLSEGLGLDGKVLNSSCVNMEQKVLINMYPPCPQPELALGVEPHTDMSALTLLIPNDVPGLQVWKDGNWVAVNYLPNALFVHVGDQLEVLSNGKYKSVLHRSLVNKERTRMSWAVFVVPPHEAVIGPLPELIDEKNPAKYSTKTYAEYRYRKFNKIPQ

Mutant 09:
>Flavonol synthase mutant constructed by CaFLS as template
MEVERVQALSHVTLHELPAKFIRPAHEQPENSKAIEGVTVPVISLSRPHDVVVDALSKACSEWGFFLITDHGVEPSLIGRLKEVGEEFFKLPQKEKESYANDPSSGSFEGYGTKMTKNFDEKVEWIDYYFHVMHPPKKLNLDMWPKNPSSYRGVTEEYNVEILRTTNKLLELLSEGLGLDGKVLNSSLGGDEIEFEMKINMYPPCPQPELALGVEPHTDMSALTLLIPNDVPGLQVWKDGNWVAVNYLPNALFVHVGDQLEVLSNGKYKSVLHRSLVNKERTRMSIATFQNPAHEAVIGPLPELIDEKNPAKYSTKTYAEYRYRKFNKIPQ

Mutant 10:
>Flavonol synthase mutant constructed by CaFLS as template
MEVERVQALSHVTLHELPAKFIRPAHEQPENSKAIEGVTVPVISLSRPHDVVVDALSKACSEWGFFLITDHGVEPSLIGRLKEVGEEFFKLPQKEKESYANDPSSGSFEGYGTKMTKNFDEKVEWREFVTYVMHPPKKLNLDMWPKNPSSYRGVTEEYNVEILRTTNKLLELLSEGLGLDGKVLNSSLGGDEIEFEMKINMYPPCPQPELALGVEPHTDMSALTLLIPNDVPGLQVWKDGNWVAVNYLPNALFVHVGDQLEVLSNGKYKSVLHRSLVNKERTRMSWAVFVVPPHEAVIGPLPELIDEKNPAKYSTKTYAEYRYRKFNKIPQ
