# Supplementary material for: Substrates and Loaded Iron Ions Relative Position Influence the Catalytic Characteristics of the Metalloenzymes Angelica archangelica Flavone Synthase I and Camellia sinensis Flavonol Synthase
Source: Front Pharmacol. 2022 Jun 8;13:902672. doi: 10.3389/fphar.2022.902672 (PMC9213739; doi:10.3389/fphar.2022.902672)
Supplement: Supplementary file 4 [file DataSheet1.FASTA]

AnFNS I: 
>DQ683352.1 Angelica archangelica flavone synthase I
ATGGGCGCGCCGACCACCATCACCGCGCTGGCGCAGGAAAAAACCCTGAACCTGGCATTCGTTCGTGATGAAGATGAACGTCCGAAAGTTGCGTACAACCAGTTCTCTAACGAAATCCCGATCATCTCCCTGGCGGGCATGGATGATGATACCGGTCGTCGTCCGCAGATCTGCCGTAAAATCGTTGAAGCTTTCGAAGATTGGGGTATCTTCCAGGTTGTGGATCACGGTATCGATGGCACCCTGATCTCTGAAATGACCCGTCTGTCCCGTGAATTCTTCGCGCTGCCGGCGGAAGAAAAACTGCGCTACGATACCACCGGTGGTAAACGTGGCGGCTTCACCATCTCTACCCACCTGCAGGGTGATGATGTTAAAGATTGGCGTGAATTCGTTACCTACTTCTCTTATCCGATCGATGATCGTGATTACTCTCGTTGGCCGGATAAACCGCAGGGCTGGCGTAGCACCACCGAAGTTTATTCTGAAAAACTGATGGTTCTGGGTGCAAAACTGCTGGAAGTTCTGTCTGAAGCGATGGGCCTGGAAAAAGAAGCGCTGACCAAAGCGTGCGTTAACATGGAACAGAAAGTTCTGATCAACTATTACCCGACCTGTCCGGAACCGGATCTGACCCTGGGTGTTCGCCGTCATACCGATCCGGGTACCATTACCATTCTGTTACAGGATATGGTTGGCGGCCTGCAGGCAACCCGTGACGGTGGTAAAACTTGGATCACTGTTCAGCCGGTTGAAGGCGCGTTTGTTGTGAACCTGGGTGATCACGGTCATTATCTGTCTAACGGTCGTTTTAAAAACGCAGACCACCAGGCTGTTGTTAACTCCACTTCTAGCCGTCTGTCTATTGCGACCTTTCAGAACCCGGCGCAGAACGCAATCGTTTACCCGCTGCGTATTCGTGAAGGTGAAAAAGCGGTTCTGGATGAAGCGATTACCTACGCTGAAATGTATAAGAAAAACATGACTAAACATATCGAAGTTGCGACCCTGAAAAAACTGGCTAAAGAAAAACGTCTGCAGGAAGAAAAAGCTAAACTGGAAACCGAATCTAAATCTGCTGACGGCATTAGCGCATAA

ApFNS I:
>KC820132.1 Apium graveolens flavone synthase I 
ATCATTTCTTTAGCTGGTTTGGATGACGATTCTAATGGCAGGAGAGCTGAGATATGTCGTAAAATAGTTGAGGCTTTCGAAGAATGGGGAATTTTCCAAGTTGTTGATCACGGTATTGATAGCGGTTTGATTTCTGAGATGACTCGTCTTTCTCGTGAATTCTTCGCTTTGCCTGCTGAGGAAAAACTTGAGTATGATACCACTGGTGAAAAGAGAGGCGGCTTTACTATCTCCACTCATCTTCAGGGAGATGATGTTCGGGATTGGCGTGAGTTTGTTACTTACTTTTCGTATCCAATCAATGCTCGGGACTACTCAAGATGGCCTAAAAAGCCCGAGGGGTGGAGATCAACCACGGAGGTTTATAGTGAGAAGTTAATGGTGCTAGGTGCCAAGTTACTGGAGGTGTTATCAGAGGCAATGGGGCTTGAGAAAGAGGCTCTTACAAAGGCTTGTGTGGAAATGGAACAGAAAGTGTTAATTAATTACTATCCCACATGCCCCGAACCCGACTTGACGCTAGGTGTCAGAAGGCATACGGATCCAGGTACTATTACCATTCTGCTTCAGGACATGGTTGGTGGTTTACAGGCTACTAGGGATGGCGGCAAAACTTGGATTACTGTTCAGCCTGTGGAGGGAGCTTTTGTTGTCAATTTGGGTGATCATGGTCATTATTTGAGCAATGGAAGGTTCAGGAATGCTGACCATCAAGCAGTAGTGAATTCAACCTCCACCAGATTGTCAATTGCAACTTTCCAGAACCCGGCTCAGAATGCG

ArFNS I:
>AM887659.1 Arabidopsis lyrata flavone synthase I
ATGGAGGTNGAAAGAGTCCAAGACATTTCATCTTCTTCTCTACTAACCGAAGCGATCCCGTTGGAATTCATCAGATCGGAAAAAGAACAACCGGCGATCACAACATTCCGAGGTCCAACGCCGGCGATCCCCGTCGTCGATCTAAGCGATCCCGACGAAGAAAGCGTGAGGCGTGCGGTGGTGAAAGCGAGTGAAGAATGGGGGCTTTTCCAAGTTGTTAACCACGGGATTCCGACGGAGCTGATACGGCGGTTACAGGACGTCGGAAGAAAATTCTTCGAGCTTCCTTCGTCGGAGAAAGAATCCGTCGCGAAACCGGAAGATTCACAAGACATTGAAGGATACGGAACAAAGCTTCAGAAAGATCCAGAAGGTAAAAAAGCTTGGGTCGATCATCTCTTCCACNGAATCTGGCCACCGTCATGCGTCAATTACAGATTCTGGCCTAANAATCCACCTGAATACAGGGAGGTGAATGAAGAGTATGCAATGCAAGTAAAGAAGCTCTCGGAGACGTTATTAGGGATTCTCTCGGAAGGATTAGGNTTAAAGCGTGACGCGTTGAGAGAAGGTCTCGGCGGAGAGNTGGCGGAGTATATGATGAAGATTAATTATTACCCGCCGTGTCCTCGGCCGGATTTAGCTTTAGGTGTACCGGCGCATACAGATCTCAGTGGAATCACTCTTCTTGTTCCNAACGAAGTTCCTGGACTTCAAGTTTTCAAAGATGATCATTGGTTCGATGCAGAGTATATTCCCTCCGCCGTCATTGTTCACATCGGCGATCAGATTCTGAGGCTGAGTAATGGGAGGTATAAGAATGTGTTGCATAGGACGACGGTGGATAAAGAGAAGACGAGGATGTCGTGGCCGGTTTTCTTGGAGCCTCCCCGTGAAAAGATCGTCGGACCTTTACCGGAGTTAACCGGAGATGATAATCCTCCAAAGTTTAAACCTTTTGCTTTCAAGGATTACAGTTAC

CaFLS:
>MH232962.1 Camellia sinensis flavonol synthase
ATGGAAGTCGAACGTGTTCAGGCGCTGTCTCACGTTACGCTGCATGAACTGCCTGCGAAATTTATCCGTCCGGCTCACGAACAGCCAGAAAATAGCAAGGCCATTGAAGGTGTTACTGTTCCGGTTATCTCTCTGAGCCGTCCGCACGATGTGGTTGTCGATGCTCTGAGCAAAGCCTGCTCTGAATGGGGCTTTTTTCTGATCACCGATCACGGTGTTGAACCGTCTCTGATTGGTCGCCTGAAAGAAGTAGGCGAAGAATTCTTCAAACTGCCGCAGAAAGAAAAAGAATCCTATGCGAACGACCCGTCTTCTGGCAGCTTCGAGGGTTATGGTACCAAAATGACGAAAAACTTCGACGAGAAAGTTGAATGGATCGACTACTACTTTCACGTAATGCACCCGCCAAAGAAACTGAATCTGGATATGTGGCCGAAAAACCCGTCTTCCTACCGCGGCGTAACTGAAGAATACAACGTTGAGATCCTGCGTACCACGAACAAACTGCTGGAACTGCTGTCCGAAGGTCTGGGTCTGGATGGTAAGGTCCTGAACTCTTCTCTGGGTGGTGACGAAATCGAGTTTGAAATGAAAATCAATATGTATCCGCCATGTCCGCAACCGGAACTGGCACTGGGCGTTGAGCCTCACACCGACATGAGCGCACTGACTCTGCTGATTCCGAACGATGTTCCGGGCCTGCAGGTGTGGAAAGATGGTAACTGGGTCGCGGTGAACTACCTGCCGAATGCACTGTTCGTTCACGTGGGCGATCAGCTGGAAGTCCTGTCCAACGGTAAATACAAATCTGTTCTGCATCGTTCCCTGGTCAACAAAGAACGCACCCGTATGTCTTGGGCTGTTTTCGTAGTTCCGCCTCATGAGGCGGTTATCGGTCCGCTGCCAGAACTGATCGACGAGAAAAACCCTGCTAAATACAGCACTAAAACTTACGCGGAATACCGTTACCGTAAATTCAACAAAATCCCGCAG

PoFNS I:
>MK036763.1 Pohlia nutans flavone synthase I
ATGGGCGCAGCTGCGGTTGAACAGGGTATCTGCTGGTCTCATGAACGTGTTCAGTCTGTTGCGGAACAGGGTCTGCTGGAAATTCCGGCATCTTATATCCGTCCGGCTGAAGAACGTCCTAATAGCCGTCAGTCTAGCAGCTTAAAAGAAATTCCGGTGATCGATCTGGCTCAGGGTGGTCCGGATGTTAGCGCTCAAGTTGGTCAGGCTTGCCGTGACTGGGGCTTCTTCCAGGTTGTTAATCACGGTGTTCCACTGGAACTGCTGGAACGTATTCGCGAAATTGGCGCTCATTTTTACGCTCGTCCGATGGAAGAAAAATTAGCATACGCGTGCCGTGATGCAGGTACCGCGCCGGAAGGTTACGGCTCTCGTATGCTGGTGAAAGATGAACAGGTTCTGGACTGGCGTGATTACATCGATCACCACTCTCTGCCGCTGAGCCGTCGTAACATCAACCGTTGGCCGGCTGATCCGCCGCACTACCGTTCTACCATCGAAGAATTCTCTGATGAAACCTCTAAACTGGCGCAGCGTCTGCTGGGTTTCATCAGCGAATCTCTGGGTCTGCCGGCTCAGTTCCTGGAAGAAGCGGTTGGTGAACCGAGCCAGAACATCGTTATCAACTTCTACCCGCCGTGCCCGCAGCCGGATCTGACCCTGGGCCTGCAGTCTCACAGCGATATGGGTGCGATCACCCTGCTGCTGCAGGATGATGTTGCGGGCCTGCAGGTTAAACGTAACAACGAATGGTTCACCATCCAGCCGATGCGTGAAGCGTTCGTTGTTAACCTGGGTGACATGTGCCAGATCCTGACCAACGATATCTACAAATCCGTTGAACACCGCGTGGTTGTGAACGGTGAACGTTCTCGTTACAGCGTTGCAACCTTCTACGATCCGGCGAAAACCCGTCTGATTTCTCCGGCGGCTCCGCTGGTTGATAAAGACCGTCCGGCTCTGTTTCCGTCTATCCTGTTCGGCGAACACGTTGCGACCTGGTACTCTAAAGGTCCGGATGGCAAAAAGAACATCGATAGCCTGGTTATCGAATAA

ArFLS:
>NM_120951.3:177-1187 Arabidopsis thaliana flavonol synthase 
ATGGAGGTCGAAAGAGTCCAAGACATTTCATCTTCTTCTCTACTAACAGAAGCAATCCCGTTGGAGTTCATCAGATCAGAGAAAGAACAACCAGCGATCACAACATTCCGAGGTCCAACGCCGGCGATTCCCGTCGTCGATCTAAGCGATCCCGACGAAGAAAGCGTGAGGCGCGCGGTGGTGAAAGCGAGTGAAGAATGGGGGCTATTCCAAGTGGTTAACCACGGGATTCCGACGGAGCTGATACGACGTTTACAAGACGTCGGAAGAAAATTCTTCGAGCTTCCTTCGTCGGAGAAAGAATCCGTCGCTAAACCGGAAGATTCGAAAGACATTGAAGGATACGGAACAAAGCTTCAGAAAGATCCAGAAGGTAAAAAAGCTTGGGTCGATCATCTCTTCCATCGAATCTGGCCACCGTCATGCGTCAATTACAGATTCTGGCCTAAGAATCCACCTGAATACAGGGAGGTGAATGAAGAGTATGCAGTGCATGTGAAGAAGCTATCGGAGACGTTATTAGGGATTCTCTCGGATGGATTAGGGTTAAAGCGTGATGCGTTGAAAGAAGGTCTCGGCGGAGAGATGGCGGAGTATATGATGAAGATTAACTATTATCCGCCGTGTCCTCGGCCGGATTTAGCTTTAGGTGTACCGGCTCATACAGATCTCAGTGGAATCACTCTTCTTGTTCCTAACGAAGTTCCTGGACTTCAAGTTTTCAAAGATGATCACTGGTTCGATGCAGAGTATATTCCCTCCGCCGTCATTGTTCACATCGGCGATCAGATTCTGAGGTTGAGTAATGGGAGGTATAAAAATGTGTTGCATAGGACGACGGTGGATAAAGAGAAGACGAGGATGTCGTGGCCGGTTTTCTTGGAGCCTCCCCGTGAAAAGATTGTTGGACCTTTACCGGAACTAACCGGAGATGATAATCCTCCAAAGTTTAAACCGTTTGCTTTCAAGGATTACAGTTACCGCAAGCTCAATAAACTTCCTCTGGATTGA

ChFLS:
>MF124607.1:16-1023 Chrysanthemum x morifolium flavonol synthase 
ATGGAGGTGGAAAGAGTTCAAGAAATAGCAACACTCTCAAACCTAAATGGCACAATCCCAAGTGAGTTCATAAGACTGGAAAACGAACAACCAGCAACGACCACTCTCCATGGCGTCTTGTTGGAGGTTCCAGTGATCGATCTTAGCCAGACGGATAACGAATCCTTGGTCGCTTTGATATCCAAAGCGAGCAAGGATTGGGGTATTTTTCAAGTGGTGAACCATGGGATACCAAGTGAACTCATTAGCAAGTTACAAAATGTTGGAAAAGAGTTCTTTGAGCTACCACAAGAAGAAAAAGAAGTCATTGCTAAACCAGATGGTTACAAAGGTGTTGAAGGGTATGGAACAAAGCTTCAAAAAGAAGTTCAAGGCAAGAAAGGATGGATGGATCATTTGTTTCATATAGTTTGGCCACCTTCTTTTATTAACTATCAATTTTGGCCAAAGAACCCTCCTTCTTACAGAGATACAAATGAGGAATACACACAAAGCTTGATAGGGGTGGCAAATAAGTTGCTTGGGCTGTTGTCAAAAGGGCTTGGACTGGAAGAAGATGAAGTGAAGCAAGCGTTGGGTGGCGAAGACTTGATCTACATGTTGAAAATAAACTACTACCCACCATGTCCATGCCCCGAGCTTGCTCTTGGGGTAGCCCCACATACCGACATGTCTTCAATCACCATACTTGTCCCGAATGAAGTTCAAGGTCTACAAGTCTTTAAAGATGGTCAATGGTATGATGTTGCTTACATTCCTAATGCTCTCATTATTCACATTGGTGACCAGATTGAGATACTGAGCAATGGAAAATATAAGAGTGTGTATCACAGATCAACTGTGAATAAGGAGAAAACAAGAATGTCGTGGCCAGTATTTTTGGAGCCACCTCCAGAGTTTGAGGTTGGACCAATTCCAAAGCTCGTCAATAAAGACGATCCACCAAAATACAAGACCAAGAAGTACAAAGACTATGTCTATTGCAAGCTAAATAAGCTTCCGCAGTGA

CrFLS:
>MK562524.1 Crocosmia x crocosmiiflora flavonol synthase 
ATGGAGGTGGAGAGAGTTCAAGCAATTGCATCCCTAGGCCAGAAACTCGACACCATACCCTCCGAATTCATCCGTTCCGAGCACGAGCAGCCCGGGAAGACGACGTTCGATGGGCCCATCCCGGAGATTCCCGTGATCGATCTCGGCGACAAGGATGGCATTGTCGGGGCGGTAGCGGAGGCAGCGAGGGAGTGGGGTCTGTTCCAGATAATCAACCACGGCATCCCCGTGGAGGTTATAAAGGAACTGCAGAGAGTTGGGAAGGAGTTCTTCGAGCTGCCACAGGAGGAGAAGGAGGTCTATGCTATGGACATGGTGACCATGGAGGGGTATGGCACTAAGCTGCAGAAGGAGACAGAAGGGAAAAAGGCCTGGGTCGACCATCTCTTCCATAACATATGGCCGGAGTCCAGGATTAACTACAACTTCTGGCCTCAAAATCCTCCTGACTATAGGAAGGCCAACAAGGAATATGCTAAGCATCTGTTGGAAGTGATGGGTGAAATACTTACAAGCTTGTCGCTGGGGCTAGGACTGGAGGGTCATGTCTTCAAGGAAGCACTCGGTGGCGACGCAATCGAACTGCTGCTCAAGATCAACTACTACCCAACTTGCCCACGACCGGATCTAGCGTTGGGTGTCCCGGCCCACACCGACATGTCCGCCATAACCCTTCTCGTACCAAATGAAGTCCCTGGCTTGCAGGTCTTCAAGGACGATCACTGGTTCGATGCGAAGTACATCCCCAACGCCATCATCGTCCACATTGGTGATCAGATTGAGATATTGAGCAATGGCAAGTACAAGAGCGTGCTGCACAGGACAACCGTCAACAAGGAGAAGGTGCGGATGTCGTGGCCGGTTTTCTGCTCGCCGCCCGGGGAGTGGATGGTTGGTACATTGCCGCAACTTGTTAGTGAAGACACCCCTGCCAAGTACAAGACTAAGAAGTACAAGGACTACCAGTATTGCAAACTTAACAAGCTTCCCCAGTGA

Mutant 01:
>Flavonol synthase mutant constructed by CaFLS as template
ATGGAAGTTGAACGTGTTCAGGCGCTGAGCACCGATCACACCCTGAACGCGCTGTTCATCCGTCCGGCGCACGAACAGCCGGAAAACAGCAAAGCGATCGAAGGCGTTACCGTTCCGGTTATCAGCCTGTCTCGTCCGCACGATGTTGTTGTTGATGCGCTGTCTAAAGCTTGCTCTGAATGGGGCTTCTTCCAGGTTGTTGATCACGGTGTTGAACCGAGCCTGATCGGTCGTCTGAAAGAAGTTGGTGAAGAATTCTTCAAACTGCCGCAGAAAGAAAAAGAAAGCTACGCGAACGATCCGAGCAGCGGTAGCTTTGAAGGCTACGGCACCAAAATGACCAAAAACTTCGATGAAAAAGTTGAATGGATCGATTACTACTTCCACGTTATGCACCCGCCGAAAAAACTGAACCTGGATATGTGGCCGAAAAACCCGAGCAGCTACCGCGGTGTTACCGAAGAATACAACGTTGAAATCCTGCGTACCACCAACAAACTGCTGGAACTGCTGTCTGAAGGCCTGGGTCTGGATGGTAAAGTTCTGAACAGCTCTCTGGGCGGTGATGAAATCGAATTCGAAATGAAAATCAACATGTACCCGCCGTGCCCGCAGCCGGAACTGGCACTGGGCGTTGAACCGCACACCGATATGTCTGCGCTGACCCTGCTGATCCCGAACGATGTTCCGGGTCTGCAGGTTTGGAAAGATGGTAACTGGGTTGCGGTTAACTACCTGCCGAACGCTCTGTTCGTTCACGTTGGCGATCAGCTGGAAGTTCTGTCTAACGGTAAATACAAATCTGTTCTGCACCGTTCTCTGGTTAACAAAGAACGTACCCGTATGTCTTGGGCGGTGTTCGTTGTTCCGCCGCACGAAGCGGTGATCGGCCCGCTGCCGGAACTGATCGATGAAAAAAACCCGGCGAAATACAGCACCAAAACCTATGCGGAATACCGTTACCGTAAATTCAACAAAATCCCGCAG 

Mutant 02:
>Flavonol synthase mutant constructed by CaFLS as template
ATGGAAGTTGAACGTGTTCAGGCGCTGAGCCACGTGACCCTGCACGAACTGCCGGCGAAATTCATCCGTCCGGCGCACGAACAGCCGGAAAACTCTAAAGCTATCGAAGGCGTTACCGTTCCGGTTATCAGCCTGTCTCGCCCGCACGATGTTGTTGTTGATGCGCTGAGCAAAGCGTGCAGCGAATGGGGCTTCTTCCTGATCACCGATCACGGCGTTGAACCGTCCCTGATCGGCCGTCTGAAAGAAGTTGGCGAAGAATTCTTCAAACTGCCGCAGAAAGAAAAAGAAAGCTACGCGAACGATCCGAGCTCTGGTAGCTTCGAAGGCTACGGCACCAAAATGACCAAAAACTTCGACGAAAAAGTTGAATGGATCGATTACTACTTCCACGTTATGCACCCGCCGAAAAAACTGAACCTGGATATGTGGCCGAAAAACCCGTCCTCTTACCGTGGCGTGACCGAAGAATATAACGTTGAAATCCTGCGTACCACCAACAAACTGCTGGAACTGCTGAGCGAAGGCCTGGGTCTGGATGGTAAAGTTCTGAACTCTAGCCTGGGTGGCGATGAAATCGAATTCGAAATGAAAATCAACATGTACCCGCCGTGCCCGCAGCCGGAACTGGCGCTGGGTGTTGAACCGCATACCGATATGAGCGCACTGACCCTGCTGATCCCGAACGATGTTCCGGGTCTGCAGGCTACCCGTGACGGTGGTAAAACCTGGGTGGCGGTTAACTACCTGCCGAACGCGCTGTTCGTTCACGTTGGCGATCAGCTGGAAGTTCTGTCTAACGGCAAATACAAAAGCGTGCTGCACCGTTCCCTGGTTAACAAAGAACGTACCCGTATGTCTTGGGCGGTTTTCGTTGTTCCGCCGCACGAAGCGGTTATCGGTCCGCTGCCGGAACTGATCGATGAAAAAAACCCGGCTAAATACAGCACCAAAACCTACGCAGAATACCGTTACCGTAAATTCAACAAAATCCCGCAG

Mutant 03:
>Flavonol synthase mutant constructed by CaFLS as template
ATGGAAGTTGAACGTGTTCAGGCGCTGAGCCACGTTACCCTGCACGAACTGCCGGCTAAATTCATTCGTCCGGCTCACGAACAGCCGAAAGTTGCGTACAACCAGTTCAGCAACGAAATCCCGGTTATCTCTCTGTCTCGTCCGCACGATGTTGTTGTTGATGCTCTGTCTAAAGCATGCTCTGAATGGGGCTTCTTCCTGATCACCGATCACGGTGTGGAACCGAGCCTGATCGGTCGTCTGAAAGAAGTTGGTGAAGAATTCTTCAAACTGCCGCAGAAAGAAAAAGAAAGCTACGCAAACGATCCGTCTAGCGGTAGCTTCGAAGGCTACGGTACCAAAATGACCAAAAACTTCGATGAAAAAGTTGAATGGATTGATTACTACTTCCACGTTATGCACCCGCCGAAAAAACTGAACCTGGATATGTGGCCGAAAAACCCGTCTAGCTACCGTGGTGTTACCGAAGAATATAACGTTGAAATCCTGCGTACCACCAACAAACTGCTGGAACTGCTGAGCGAAGGTCTGGGCCTGGATGGTAAAGTTCTGAACTCTTCTCTGGGTGGTGATGAAATTGAATTCGAAATGAAAATCAACATGTACCCGCCGTGCCCGCAGCCGGAACTGGCGCTGGGTGTTGAACCGCACACCGATATGAGCGCGCTGACCCTGCTGATCCCGAACGATGTTCCGGGTCTGCAGGTTTGGAAAGATGGTAACTGGGTGGCGGTTAACTACCTGCCGAACGCGCTGTTCGTTCACGTTGGTGATCAGCTGGAAGTTCTGTCTAACGGTAAATACAAATCCGTTCTGCACCGTTCTCTGGTTAACAAAGAACGTACCCGTATGTCTTGGGCGGTTTTCGTTGTTCCGCCGCACGAAGCGGTTATCGGTCCGCTGCCGGAACTGATCGATGAAAAAAACCCGGCGAAATACTCTACCAAAACCTACGCGGAATACCGTTACCGTAAATTCAACAAAATCCCGCAG
 
Mutant 04:
>Flavonol synthase mutant constructed by CaFLS as template
ATGGAAGTTGAACGTGTTCAGGCGCTGTCTCACGTTACCCTGCACGAACTGCCGGCTAAATTCATTCGTCCGGCGCATGAACAGCCGGAAAACTCTAAAGCGATTGAAGGCGTTACCGTTCCGGTTATCTCTCTGAGCCGTCCGCATGATGTTGTTGTTGATGCGCTGAGCAAAGCGTGCAGCGAATGGGGTTTCTTTCTGATCACTGATCACGGTGTTGAACCAAGCCTGATCGGCCGTCTGAAAGAAGTTGGTGAAGAATTCTTTAAACTGCCGCAGAAAGAAAAACTGCGTTACGATACCACCGGCGGTAAACGTGGTGGTTTCACCATCAGCACCCACCTGCAGGGTGATGATGTTAAAGATTGGATCGATTACTACTTCCACGTTATGCACCCGCCGAAAAAACTGAACCTGGATATGTGGCCGAAAAACCCGTCTAGCTACCGTGGTGTTACCGAAGAATATAACGTTGAAATCCTGCGCACCACTAACAAACTGCTGGAACTGCTGTCTGAAGGTCTGGGTCTGGATGGCAAAGTTCTGACCAAAGCGTGCGTTAACATGGAACAGAAAGTTCTGATCAACATGTACCCGCCGTGTCCGCAGCCGGAACTGGCGCTGGGTGTTGAACCGCATACCGATATGTCTGCACTGACCCTGCTGATCCCGAACGATGTTCCGGGTCTGCAGGTTTGGAAAGACGGTAACTGGGTTGCAGTTAACTACCTGCCGAACGCGCTGTTCGTTCACGTTGGTGATCAGCTGGAAGTACTGAGCAACGGCAAATATAAAAGCGTTCTGCACCGTTCTCTGGTTAACAAAGAACGTACCCGTATGTCTATCGCGACCTTCCAGAACCCGGCTCAGAACGCTGTTATCGGTCCGCTGCCGGAACTGATTGATGAAAAAAACCCGGCTAAATATAGCACCAAAACCTACGCAGAATATCGTTACCGTAAATTCAACAAAATCCCGCAG
 
Mutant 05:
>Flavonol synthase mutant constructed by CaFLS as template
ATGGAAGTTGAACGTGTTCAGGCGCTGAGCCACGTTACCCTGCACGAACTGCCGGCGAAATTCATCCGTCCGGCGCACGAACAGCCGGAAAACAGCAAAGCGATCGAAGGTGTGACCGTTCCGGTGATCAGCCTGACCGGTCGTCGCCCGCACGACGTTGTTGTGGATGCGCTGAGCAAAGCGTGCTCTGAATGGGGTTTCTTCCTGATCACCGATCACGGTGTTGAACCGAGCCTGATCGGTCGTCTGAAAGAAGTGGGTGAAGAATTCTTCAAACTGCCGCAGAAAGAAAAAGAATCTTACGCGAACGACCCGTCTGGTGGTAAACGTGAAGGCTACGGTACCAAAATGACCAAAAACTTCGATGAAAAAGTTGAATGGATCGATTATTACTTCCACGTTATGCACCCGCCGAAAAAACTGAACCTGGATATGTGGCCGAAAAACCCGAGCTCTTACCGTGGTGTTACCGAAGAATACAACGTTGAAATCCTGCGTACCACCAACAAACTGCTGGAACTGCTGTCCGAAGGTCTGGGTCTGGATGGTAAAGTTCTGAACAGCTCTCTGGGTGGTGATGAAATCGAATTCGAAATGAAAATTAACATGTACCCGCCGTGCCCGCAGCCGGAACTGGCGCTGGGTGTTGAACCGCACACCGATATGTCTGCGCTGACCCTGCTGATCCCGAACGATGTTCCGGGTCTGCAGGTTTGGAAAGATGGTAACTGGGTTGCGGTTAACTACCTGCCGAACGCGCTGTTCGTTCACGTTGGTGATCAGCTGGAAGTTCTGTCTAACGGCAAATACAAATCTGTTCTGCACCGCAGCCTGGTGAACAAAGAACGCACCCGTATGAGCTGGGCGGTTTTCGTTGTTCCGCCGCACGAAGCGGTGATCGGTCCGCTGCCGGAACTGATCGATGAAAAAAACCCGGCGAAATACAGCACTAAAACCTACGCGGAATACCGTTACCGTAAATTCAACAAAATCCCGCAG


Mutant 06:
>Flavonol synthase mutant constructed by CaFLS as template
ATGGAAGTTGAACGTGTTCAGGCGCTGAGCCACGTTACCCTGCACGAACTGCCGGCAAAATTCATCCGTCCGGCGCACGAACAGCCGGAAAACTCCAAAGCGATCGAAGGTGTTACCGTTCCGGTTATTTCTCTGTCTCGTCCGCACGATGTTGTGGTTGATGCGCTGAGCAAAGCGTGCTCCGAATGGGGCTTCTTTCTGATCACCGATCACGGCGTTGAACCGAGCCTGATCGGCCGTCTGAAAGAAGTGGGTGAAGAATTCTTCAAACTGCCGCAGAAAGAAAAAGAATCTTATGCTAACGATCCGTCTAGCGGCTCTTTCGAAGGTTATGGTACCAAAATGACCAAAAACTTCGACGAAAAAGTTGAATGGATCGATTATTATTTTCATGTTATGCATCCGCCGAAAAAACTGAACCTGGATATGTGGCCGAAAAACCCGAGCAGCTATCGCGGTGTTACCGAAGAATATAACGTTGAAATCCTGCGCACCACCAACAAACTGCTGGAACTGCTGAGCGAAGGTCTGGGTCTGGACGGTAAAGTTCTGAACTCTAGCCTGGGCGGCGATGAAATCGAATTCGAAATGAAAATCAACATGTATCCGCCGTGCCCGCAGCCGGAACTGGCGCTGGGTGTTGAACCGCACACCGATATGTCTGCGCTGACCCTGCTGATTCCGAACGATGTGCCGGGCCTGCAGGCTACCCGTGATGGTGGTAAAACCTGGGTGGCAGTTAACTATCTGCCGAACGCGCTGTTCGTTCACGTTGGTGATCAGCTGGAAGTACTGAGCAACGGCAAATATAAATCTGTTCTGCACCGTAGCCTGGTTAACAAAGAACGTACCCGTATGTCTTGGGCTGTTTTCGTTGTTCCGCCGCATGAAGCTGTTATCGGTCCGCTGCCGGAACTGATTGATGAAAAAAACCCGGCTAAATATAGCACCAAAACCTACGCGGAATATCGTTATCGTAAATTCAACAAAATTCCGCAG
 
Mutant 07:
>Flavonol synthase mutant constructed by CaFLS as template
ATGGAAGTTGAACGTGTTCAGGCGCTGAGCCACGTTACCCTGCACGAACTGCCGGCGAAATTCATCCGTCCGGCGCACGAACAGCCGGAAAACTCTAAAGCGATCGAAGGTGTTACCGTTCCGGTTATCAGCCTGTCTCGTCCGCACGATGTTGTTGTTGATGCGCTGAGCAAAGCGTGCTCTGAATGGGGTTTCTTCCTGATCACCGATCACGGCGTTGAACCGAGCCTGATCGGTCGTCTGAAAGAAGTTGGCGAAGAATTCTTCAAACTGCCGCAGAAAGAAAAAGAAAGCTACGCGAACGATCCGAGCAGCGGCTCTTTCGAAGGTTACGGCACCAAAATGACCAAAAACTTCGATGAAAAAGTTGAATGGATCGATTACTACTTCCACGTTATGCACCCGCCGAAAAAACTGAACCTGGATATGTGGCCGAAAAACCCGTCTAGCTACCGTGGCGTTACCGAAGAATACAACGTTGAAATCATGGTGCTGGGCGCAAAACTGCTGGAAGTTCTGTCTGAAGCGATGGGTCTGGAAAAAGAAGCTCTGAACAGCTCTCTGGGCGGCGATGAAATCGAATTCGAAATGAAAATCAACATGTACCCGCCGTGCCCGCAGCCGGAACTGGCGCTGGGCGTTGAACCGCACACCGATATGAGCGCTCTGACCCTGCTGATCCCGAACGATGTTCCGGGTCTGCAGGTGTGGAAAGATGGTAACTGGGTTGCGGTTAACTACCTGCCGAACGCGCTGTTCGTTCACGTTGGTGATCAGCTGGAAGTTCTGTCTAACGGTAAATACAAATCTGTTCTGCACCGTTCTCTGGTTAACAAAGAACGTACCCGTATGAGCTGGGCGGTTTTCGTTGTTCCGCCGCACGAAGCGGTTATCGGTCCGCTGCCGGAACTGATCGATGAAAAAAACCCGGCGAAATATTCTACCAAAACCTACGCGGAATACCGTTACCGTAAATTCAACAAAATCCCGCAG
 
Mutant 08:
>Flavonol synthase mutant constructed by CaFLS as template
ATGGAAGTTGAACGTGTTCAGGCGCTGAGCCACGTTACCCTGCACGAACTGCCGGCGAAATTCATTCGTCCGGCGCATGAACAGCCGGAAAACTCCAAAGCGATCGAAGGTGTTACCGTTCCGGTTATTTCTCTGTCTCGTCCGCATGATGTTGTTGTTGATGCTCTGTCTAAAGCTTGTTCTGAATGGGGTTTCTTCCTGATCACCGATCACGGTGTTGAACCGTCCCTGATCGGTCGTCTGAAAGAAGTTGGTGAAGAATTCTTCAAACTGCCGCAGAAAGAAAAAGAATCTTACGCTAACGATCCGTCTAGCGGTAGCTTCGAAGGCTACGGTACCAAAATGACCAAAAACTTTGATGAAAAAGTTGAATGGATCGATTACTACTTCCACGTTATGCACCCGCCGAAAAAACTGAACCTGGATATGTGGCCGAAAAACCCGAGCAGCTACCGTGGTGTTACCGAAGAATACAACGTTGAAATCCTGCGTACCACCAACAAACTGCTGGAACTGCTGTCTGAAGGTCTGGGTCTGGATGGTAAAGTTCTGAACTCTAGCCTGGGCGGTGATGAAATCGAATTCGAAATGAAAATCAACATGTACCCGCCGTGTCCGCAGCCGGAACTGGCGCTGGGCGTTGAACCGCACACCGATATGAGCGCGCTGACCCTGCTGATCCCGAACGATGTTCCGGGTCTGCAGGTTTGGAAAGATGGTAACTGGGTTGCGGTTAACTACCTGCCGAACGCGCTGTTCGTTCACGTTGGTGATCAGCTGGAAGTTCTGAGCAACGGCAAATACAAATCTGTTCTGCACCGTAGCCTGGTTAACAAAGAACGTACCCGTATGTCTTGGGCGGTTTTCGTTGTTCCGCCGCATGAAGCTGTTATCGGCCCGCTGCCGGAACTGATCGATGAAAAAAACCCGGCTAAATACAGCACCATCACCTTCGCGGAAATGTACCGTCGTAAATTCAACAAAATCCCGCAG
 
Mutant 09:
>Flavonol synthase mutant constructed by CaFLS as template
ATGGAAGTTGAACGTGTTCAGGCGCTGAGCCACGTTACCCTGCACGAACTGCCGGCGAAATTCATCCGTCCGGCGCACGAACAGCCGGAAAACTCTAAAGCGATCGAAGGTGTTACCGTTCCGGTTATTAGCCTGACCGGTCGTCGTCCGCACGATGTTGTTGTTGATGCGCTGTCTAAAGCGTGCAGCGAATGGGGTTTCTTCCTGATCACCGATCATGGCGTTGAACCGAGCCTGATCGGTCGTCTGAAAGAAGTTGGTGAAGAATTCTTCAAACTGCCGCAGAAAGAAAAAGAATCTTATGCAAACGATCCGTCTGGCGGTAAACGTGAAGGCTACGGTACCAAAATGACCAAAAACTTCGATGAAAAAGTGGAATGGATCGACTACTACTTTCACGTTATGCACCCGCCGAAAAAACTGAATCTGGATATGTGGCCGAAAAACCCGTCTAGCTATCGTGGTGTTACCGAAGAATATAACGTTGAAATTATGGTACTGGGTGCGAAACTGCTGGAAGTTCTGTCTGAAGCTATGGGTCTGGAAAAAGAAGCTCTGAACTCTAGCCTGGGCGGTGATGAAATCGAATTCGAAATGAAAATTAACATGTACCCGCCGTGCCCGCAGCCGGAACTGGCGCTGGGTGTTGAACCGCACACCGATATGTCTGCGCTGACCCTGCTGATCCCGAACGATGTTCCGGGTCTGCAGGCGACCCGTGATGGTGGTAAAACCTGGGTTGCAGTAAACTACCTGCCGAACGCTCTGTTCGTTCACGTTGGCGATCAGCTGGAAGTTCTGTCTAACGGTAAATACAAATCTGTTCTGCACCGTAGCCTGGTTAACAAAGAACGCACCCGTATGAGCTGGGCTGTTTTCGTTGTTCCGCCGCACGAAGCGGTTATCGGTCCGCTGCCGGAACTGATTGATGAAAAAAACCCGGCTAAATATAGTACCATCACCTTCGCGGAAATGTATCGTCGTAAATTCAACAAAATCCCGCAG
 
Mutant 10:
>Flavonol synthase mutant constructed by CaFLS as template
ATGGAAGTTGAACGTGTTCAGGCGCTGAGCCACGTTACCCTGCATGAACTGCCGGCTAAATTCATCCGTCCGGCGCATGAACAGCCGAAAGTGGCTTACAACCAGTTCTCTAACGAAATCCCGGTTATCTCTCTGTCTCGTCCGCACGATGTTGTTGTTGATGCGCTGTCTAAAGCTTGCAGCGAATGGGGCTTCTTCCTGATCACCGATCACGGCGTGGAACCGAGCCTGATCGGCCGTCTGAAAGAAGTTGGTGAAGAATTCTTCAAACTGCCGCAGAAAGAAAAAGAATCTTATGCGAACGATACCACCGGTGGTAAACGTGGTGGTTACGGCACCAAAATGACCAAAAACTTCGATGAAAAAGTTGAATGGATCGATTACTATTTCCACGTTATGCACCCGCCGAAAAAACTGAACCTGGACATGTGGCCGAAAAACCCGAGTTCTTACCGTGGTGTAACCGAAGAATACAACGTTGAAATTCTGCGTACCACCAACAAACTGCTGGAACTGCTGAGCGAAGGCCTGGGCCTGGATGGTAAAGTTCTGACCAAAGCGTGCGTTAACATGGAACAGAAAGTGCTGATCAACATGTACCCGCCGTGCCCGCAGCCGGAACTGGCTCTGGGCGTTGAACCGCACACCGATATGAGCGCGCTGACCCTGCTGATCCCGAACGATGTTCCGGGTCTGCAGGCTACCCGTGATGGCGGTAAAACCTGGATCACCGTTAACTATCTGCCGAACGCTCTGTTCGTTCACGTTGGTGACCAGCTGGAAGTTCTGTCTAACGGTAAATACAAATCCGTTCTGCACCGCAGCCTGGTTAACAAAGAACGTACCCGTATGAGCTGGGCGGTGTTCGTTGTTCCGCCGCACGAAGCGGTTATCGGTCCGCTGCCGGAACTGATTGATGAAAAAAACCCGGCGAAATACAGCACCAAAACCTACGCGGAAATGTATAAAAAAAACATGACCAAACACATTGAAGTTGCGACCCTGAAAAAACTGGCGAAAGAAAAACGTCTGCAGGAAGAAAAAGCGAAACTGGAAACCGAATCTAAATCTGCTGATGGCATCCCGCAG
